# Supplementary material for: Taxonomic study of the genus Thisizima Walker, 1864 in China, with descriptions of two new species (Lepidoptera, Tineidae)
Source: Zookeys. 2012 Dec 21;(254):109–20. doi: 10.3897/zookeys.254.3952 (PMC3561924; doi:10.3897/zookeys.254.3952)
Supplement: XML Treatment for Thisizima [file zookeys.254.3952-treatment1.xml]

<!DOCTYPE tp:taxon-treatment
  PUBLIC "-//TaxonX//DTD Taxonomic Treatment Publishing DTD v0 20100105//EN" "tax-treatment-NSO.dtd">
<tp:taxon-treatment xmlns:tp="http://www.plazi.org/taxpub"><tp:treatment-meta><mixed-citation publication-type="journal"><person-group><name><surname>Yang</surname><given-names>Linlin</given-names></name><name><surname>Li</surname><given-names>Houhun</given-names></name><name><surname>Kendrick</surname><given-names>Roger C.</given-names></name></person-group><article-title>Taxonomic study of the genus 
                    <italic>Thisizima</italic> Walker, 1864 in China, with descriptions of two new species (Lepidoptera, Tineidae)
                </article-title><source>Zookeys</source><day>21</day><month>12</month><year>2012</year><volume>2012</volume><issue>254</issue><fpage>109</fpage><lpage>120</lpage><pub-id pub-id-type="doi">10.3897/zookeys.254.3952</pub-id></mixed-citation></tp:treatment-meta><tp:nomenclature><tp:taxon-name>
                        <tp:taxon-name-part taxon-name-part-type="genus">Thisizima</tp:taxon-name-part>
                    <object-id xmlns:xlink="http://www.w3.org/1999/xlink" xlink:type="simple">http://species-id.net/wiki/Thisizima</object-id>
								</tp:taxon-name><tp:taxon-authority>Walker, 1864</tp:taxon-authority><tp:nomenclature-citation-list><tp:nomenclature-citation><tp:taxon-name>Thisizima</tp:taxon-name><comment> Walker, 1864: 820.</comment></tp:nomenclature-citation></tp:nomenclature-citation-list></tp:nomenclature><tp:treatment-sec sec-type="Type species"><title>Type species:</title><p><italic><tp:taxon-name>Thisizima ceratella</tp:taxon-name></italic> Walker, 1864: 820, by monotypy.<!--PageBreak--></p></tp:treatment-sec><tp:treatment-sec sec-type="Generic characters"><title>Generic characters.</title><p>Head with tufts of erect piliform scales. Antenna (<xref ref-type="fig" rid="F1">Figs 5, 6</xref>) about 1.2× length of forewing in male, and 0.75× length in female; scape expanded, pecten with fewer than 15 bristles; flagellum compressed broadly and flatly, although considerably broader in male, with appressed scales, cilia not visible without removal of scales. Maxillary palpus rather reduced, minute, 1/3 length of first segment of labial palpus, 4-segmented, segmental ratio 2:1:1.5:1. Labial palpus (<xref ref-type="fig" rid="F1">Figs 7, 8</xref>) rather long, almost 2.5× height of head, curved, ascending; segmental ratio 1:2:2; second segment with dense forwards projecting piliform scales, with 6−7 lateral bristles; third segment with appressed scales, slender and pointed, without vom Rath’s organ. Forewing (<xref ref-type="fig" rid="F1">Fig. 4</xref>) with costa moderately arched, apex roundly obtuse, termen obliquely rounded; unicolored or bicolored; all veins separate, R<sub>1</sub> from basal 1/4 of cell, R<sub>3</sub> from upper angle, R<sub>5</sub> to apex, M<sub>3</sub> close to CuA<sub>1</sub> at base, CuA<sub>1</sub> from lower angle of cell, forked portion of A<sub>1+2</sub> about 1/3 length of vein, trace of CuP weak, cell closed, with trace of chorda and M stem; retinaculum in male subcostal, elongately triangular, with broad base and curled apex. Hind wing (<xref ref-type="fig" rid="F1">Fig. 4</xref>) with costa moderately arched, apex rounded, slightly pointed than forewing, termen more oblique than forewing; all veins present, Rs parallel to Sc+R<sub>1</sub>, CuA<sub>2</sub> from middle of lower margin of cell, trace of CuP weak, cell closed, with weak trace of M stem; frenulum with one stout bristle, sharp toward apex, angled at basal one third in male; also one bristle in female, much slender and shorter than in male. Legs smoothly scaled, except hind tibia with moderately elongate scales; foretibial epiphysis absent, hind tarsus without spine; tibial spur pattern 0-2-4, mid leg with outer spur about half length of inner spur, hind leg with outer mid spur about 0.4× length of inner spur, outer proximal spur about 0.6× length of inner spur.</p><p>Male genitalia. Corema absent in eighth segment. Vinculum rather broad, forming a strongly sclerotized cylinder with ill-defined tegumen. Uncus bilobate. Gnathos and subscaphium absent. Valva complex, base broad, scattered with strong hairs on outer surface; apodeme short, digitate. Transtilla absent.</p><p>Female genitalia. Corethrogyne present in seventh segment, invaginated into three intersegmental pouches. Ovipositor short and broad; papillae anales large, setose, sclerotized laterally; with one membranous dorsal sac and three ventral sacs between papillae anales, flower-like on top view. Apophyses short, apophysis posterior about 0.4× length of apophysis anterior. Ostium located on seventh sternite. Antrum distinct, anatropous.</p></tp:treatment-sec><tp:treatment-sec sec-type="Diagnosis"><title>Diagnosis.</title><p>The elongate, curved, ascending labial palpus of <italic><tp:taxon-name>Thisizima</tp:taxon-name></italic> is quite similar to that of <italic><tp:taxon-name>Tinissa</tp:taxon-name></italic> Walker, 1864 in <tp:taxon-name>Scardiinae</tp:taxon-name>, to that of <italic><tp:taxon-name>Euplocamus</tp:taxon-name></italic> Latreille, 1809 and <italic><tp:taxon-name>Psecadioides</tp:taxon-name></italic> Butler, 1881 in <tp:taxon-name>Euplocaminae</tp:taxon-name>. <italic><tp:taxon-name>Thisizima</tp:taxon-name></italic> can be distinguished by the antenna with flagellum strongly flattened in both sexes; while the antenna is filiform in <italic><tp:taxon-name>Tinissa</tp:taxon-name></italic>, and bipectinate in male and filiform in female in <tp:taxon-name>Euplocaminae</tp:taxon-name>. Besides, R<sub>4</sub> and R<sub>5</sub> on the forewing are separated in <italic><tp:taxon-name>Thisizima</tp:taxon-name></italic>, but stalked in the last three genera. The corethrogyne of <italic><tp:taxon-name>Thisizima</tp:taxon-name></italic> in female is invaginated into three intersegmental pouches that can also be found in <tp:taxon-name>Perissomasticinae</tp:taxon-name>, but its other female characters are quite different from those of the members in <tp:taxon-name>Perissomasticinae</tp:taxon-name>.</p></tp:treatment-sec><tp:treatment-sec sec-type="Biology"><title>Biology.</title><p>Little is known about its biology. The living habitat is shown in <xref ref-type="fig" rid="F3">figures 12</xref> and <xref ref-type="fig" rid="F3">13</xref>.</p></tp:treatment-sec><tp:treatment-sec sec-type="Distribution"><title>Distribution.</title><p>China (Fujian, Hainan, Hong Kong); Burma, Thailand, West Malaysia, India, Sikkim, Bhutan, Sri Lanka, the Andaman Islands and the Anambas Islands.</p></tp:treatment-sec><tp:treatment-sec sec-type="Remarks"><title>Remarks.</title><p><italic><tp:taxon-name>Thisizima</tp:taxon-name></italic> was placed in <tp:taxon-name>Tineidae</tp:taxon-name> since its establishment. The genus belongs to <tp:taxon-name>Tineidae</tp:taxon-name> without doubt, represented by the head with erect piliform scales, the subovate forewing with R<sub>4</sub> terminating on costa, the male retinaculum arising from Sc, and the female abdomen with corethrogyne in the seventh segment. However, its subfamily position has not been assigned due to some characters that indicate the uniqueness of this genus: the strongly flattened antenna, the rather reduced maxillary palpus, the absence of foretibial epiphysis and the position of ostium. The shape of the labial palpus may suggest its affiliation with <tp:taxon-name>Scardiinae</tp:taxon-name> and <tp:taxon-name>Euplocaminae</tp:taxon-name>; the corethrogyne in female may suggest its affiliation with <tp:taxon-name>Perissomasticinae</tp:taxon-name>. The status of <italic><tp:taxon-name>Thisizima</tp:taxon-name></italic> might be settled with further work on its morphology and biology.</p><sec sec-type="Checklist of the genus Thisizima Walker, 1864"><title>Checklist of the genus <italic><tp:taxon-name>Thisizima</tp:taxon-name></italic> Walker, 1864</title><p><bold>1. <italic><tp:taxon-name>Thisizima antiphanes</tp:taxon-name></italic> Meyrick, 1894</bold></p><p><italic><tp:taxon-name>Thisizima antiphanes</tp:taxon-name></italic> Meyrick, 1894: 27.</p><p>Type locality: Burma.</p><p>Depository of type: BMNH (HT).</p><p>Distribution: Burma and Thailand.</p><p><bold>2. <italic><tp:taxon-name>Thisizima bovina</tp:taxon-name></italic> Meyrick, 1928</bold></p><p><italic><tp:taxon-name>Thisizima bovina</tp:taxon-name></italic> Meyrick, 1928: 428.</p><p>Type locality: Andaman Islands.</p><p>Depository of type: Unknown.</p><p>Distribution: Andaman Islands.</p><p><bold>3. <italic><tp:taxon-name>Thisizima bubalopa</tp:taxon-name></italic> Meyrick, 1911</bold></p><p><italic><tp:taxon-name>Thisizima bubalopa</tp:taxon-name></italic> Meyrick, 1911: 125.</p><p>Type locality: Sri Lanka (Peradeniya); India (Nilgiris).</p><p>Depository of types: BMNH (ST).</p><p>Distribution: Sri Lanka and India.</p><p><bold>4. <italic><tp:taxon-name>Thisizima ceratella</tp:taxon-name></italic> Walker, 1864</bold></p><p><italic><tp:taxon-name>Thisizima ceratella</tp:taxon-name></italic> Walker, 1864: 820.</p><p>Type locality: India.</p><p>Depository of type: BMNH (HT).</p><p>Distribution: India, Burma, Thailand, West Malaysia and Anambas Islands.<!--PageBreak--></p><p><bold>5. <italic><tp:taxon-name>Thisizima fasciaria</tp:taxon-name></italic> sp. n.</bold></p><p>Type locality: China (Fujian).</p><p>Depository of type: NKU (HT &amp; PT), KFBG (PT).</p><p>Distribution: China (Fujian, Hong Kong).</p><p><bold>6. <italic><tp:taxon-name>Thisizima sedilis</tp:taxon-name></italic> Meyrick, 1907</bold></p><p><italic><tp:taxon-name>Thisizima sedilis</tp:taxon-name></italic> Meyrick, 1907: 989.</p><p>Type locality: Bhutan; Sikkim.</p><p>Depository of type: IMK (ST).</p><p>Distribution: Bhutan, Sikkim, Burma and Thailand.</p><p><bold>7. <italic><tp:taxon-name>Thisizima subceratella</tp:taxon-name></italic> sp. n.</bold></p><p>Type locality: China (Fujian).</p><p>Depository of type: NKU (HT &amp; PT), KFBG (PT).</p><p>Distribution: China (Fujian, Hainan, Hong Kong).</p></sec></tp:treatment-sec><tp:treatment-sec><!--Section generated to contain objects referenced in tp:taxon-treatment.--><fig id="F1" position="float" orientation="portrait"><label>Figures 1−8.</label><caption><p>Morphology of <italic><tp:taxon-name>Thisizima</tp:taxon-name></italic> spp. <bold>1</bold> <italic><tp:taxon-name>Thisizima fasciaria</tp:taxon-name></italic> sp. n., holotype <bold>2</bold> <italic><tp:taxon-name>Thisizima fasciaria</tp:taxon-name></italic> sp. n., paratype <bold>3</bold> <italic><tp:taxon-name>Thisizima subceratella</tp:taxon-name></italic> sp. n., holotype <bold>4−8</bold> detailed structures of <italic><tp:taxon-name>Thisizima subceratella</tp:taxon-name></italic> sp. n., paratypes: <bold>4</bold> vein <bold>5, 6</bold> antenna <bold>7, 8</bold> labial palpus (<bold>4, 6, 8</bold> slide No. NKYLL010) (<bold>1, 3−8</bold> ♂, <bold>2</bold> ♀).</p></caption><graphic xmlns:xlink="http://www.w3.org/1999/xlink" xlink:href="ZooKeys-254-109-g001.jpg" position="float" orientation="portrait" xlink:type="simple"/></fig><fig id="F3" position="float" orientation="portrait"><label>Figures 12–13.</label><caption><p>Adults of <italic><tp:taxon-name>Thisizima fasciaria</tp:taxon-name></italic> sp. n. in repose. <bold>12</bold> Shan Liu, Sai Kung, Hong Kong, 9.iv.2010, photographed by R.C. Kendrick <bold>13</bold> Hong Kong, photographed by R.C. Kendrick.</p></caption><graphic xmlns:xlink="http://www.w3.org/1999/xlink" xlink:href="ZooKeys-254-109-g003.jpg" position="float" orientation="portrait" xlink:type="simple"/></fig></tp:treatment-sec></tp:taxon-treatment>
