# Supplementary material for: Taxonomic study of the genus Thisizima Walker, 1864 in China, with descriptions of two new species (Lepidoptera, Tineidae)
Source: Zookeys. 2012 Dec 21;(254):109–20. doi: 10.3897/zookeys.254.3952 (PMC3561924; doi:10.3897/zookeys.254.3952)
Supplement: XML Treatment for Thisizima fasciaria [file zookeys.254.3952-treatment2.xml]

<!DOCTYPE tp:taxon-treatment
  PUBLIC "-//TaxonX//DTD Taxonomic Treatment Publishing DTD v0 20100105//EN" "tax-treatment-NSO.dtd">
<tp:taxon-treatment xmlns:tp="http://www.plazi.org/taxpub"><tp:treatment-meta><mixed-citation publication-type="journal"><person-group><name><surname>Yang</surname><given-names>Linlin</given-names></name><name><surname>Li</surname><given-names>Houhun</given-names></name><name><surname>Kendrick</surname><given-names>Roger C.</given-names></name></person-group><article-title>Taxonomic study of the genus 
                    <italic>Thisizima</italic> Walker, 1864 in China, with descriptions of two new species (Lepidoptera, Tineidae)
                </article-title><source>Zookeys</source><day>21</day><month>12</month><year>2012</year><volume>2012</volume><issue>254</issue><fpage>109</fpage><lpage>120</lpage><pub-id pub-id-type="doi">10.3897/zookeys.254.3952</pub-id></mixed-citation></tp:treatment-meta><tp:nomenclature><tp:taxon-name>
                        <tp:taxon-name-part taxon-name-part-type="genus">Thisizima</tp:taxon-name-part>
                        <tp:taxon-name-part taxon-name-part-type="species">fasciaria</tp:taxon-name-part>
                    <object-id xmlns:xlink="http://www.w3.org/1999/xlink" xlink:type="simple">urn:lsid:zoobank.org:act:A0755544-7CF8-4F5F-AE68-396A337FF41B</object-id>
								<object-id xmlns:xlink="http://www.w3.org/1999/xlink" xlink:type="simple">http://species-id.net/wiki/Thisizima_fasciaria</object-id>
								</tp:taxon-name><tp:taxon-status xmlns:xlink="http://www.w3.org/1999/xlink" xlink:type="simple">sp. n.</tp:taxon-status><xref ref-type="fig" rid="F1">Figs 1, 2</xref><xref ref-type="fig" rid="F2">10</xref><xref ref-type="fig" rid="F3">−13</xref></tp:nomenclature><tp:treatment-sec sec-type="Type material"><title>Type material.</title><p><bold>CHINA,</bold> Holotype ♂, <bold>Fujian Province:</bold> Mt. Tianzhu (<named-content xmlns:xlink="http://www.w3.org/1999/xlink" content-type="dwc:verbatimCoordinates" xlink:type="simple">24°35'N, 117°55'E</named-content>), Xiamen City, 220 m, 14.ix.2010, leg. Yinghui Sun &amp; Jing Zhang (NKU).</p><p><bold>Paratypes:</bold> 2 ♂, 15,19.viii.2010, leg. Bingbing Hu &amp; Jing Zhang, same locality as holotype, genitalia slide No. YLL11172 (NKU). <bold>Hong Kong:</bold> 1 ♀, Kadoorie Agricultural Research Centre (<named-content xmlns:xlink="http://www.w3.org/1999/xlink" content-type="dwc:verbatimCoordinates" xlink:type="simple">22°25'N, 114°06'E</named-content>), 210 m, 20.iv.2007, leg. Houhun Li <italic>et al</italic>. (NKU), genitalia slide No. YLL11165; 1 ♂, Kadoorie Agricultural Research Centre, 210 m, 20.ix.2009, leg. Houhun Li <italic>et al</italic>. (NKU); 1 ♂, Kadoorie Farm and Botanic Garden (<named-content xmlns:xlink="http://www.w3.org/1999/xlink" content-type="dwc:verbatimCoordinates" xlink:type="simple">22°25'N, 114°07'E</named-content>), 315−575 m, 26.ix.2009, leg. Houhun Li <italic>et al</italic>. (NKU); 1 ♀, Kadoorie Agricultural Research Centre, Shek Kong, N.T., UTM: 50Q KV 030833, 28.iv.1997, 125W MBF, leg. R.C. Kendrick, genitalia slide No. YLL11171 (KFBG); 1 ♂, Kadoorie Agricultural Research Centre, Shek Kong, N.T., UTM: 50Q KK 029832, alt. 200 m, 6.v.1998, 125 W MBF, leg. R.C. Kendrick (KFBG); 1 ♂, Kadoorie Agricultural Research Centre, Shek Kong, N.T., UTM: 50Q KK 029832, alt. 200 m, 2.iv.1999, 125 W MBF, leg. R.C. Kendrick (KFBG).</p></tp:treatment-sec><tp:treatment-sec sec-type="Description"><title>Description.</title><p>Imago (<xref ref-type="fig" rid="F1">Figs 1, 2</xref>): Wingspan 13.0−15.0 mm in male, 17 mm in female. Vertex cupreous brown on posterior half, snow white on anterior half; frons snow white, with fine black scales on outer side before eyes. Antenna about 1.2× length of forewing in male, and 0.75× length in female including fringe; scape yellowish white above, brown mixed with black scales below, pecten with 10−15 black bristles; flagellum yellow, compressed broadly and flatly. Labial palpus snow white, first segment dark cupreous brown <!--PageBreak--><!--PageBreak--><!--PageBreak-->on outer surface, second segment cupreous brown on outer surface of basal half, with sparse black lateral bristles. Thorax and tegula black. Forewing index about 0.32; ground color bright white; a black triangular patch from costal margin to dorsum on basal 1/6; an oblique, black fascia from basal 1/3 to just before middle of dorsum, slightly narrowed medially, sinuate along both margins; a rectangular black patch from outer margin of cell to distal 1/6 of forewing, confluent with two black subtriangular patches from costa and termen before apex respectively, forming a broad Y-shaped pattern; two black costal spots between oblique fascia and Y-shaped pattern; termen and dorsum scattered with faint dark brown dots, dim in some specimens; fringe yellowish brown. Hindwing index 0.35; light grayish brown; fringe gray; frenulum with one stout bristle in male, one much slender and shorter bristle in female. Fore leg black; mid leg black, with snow white fine scales at apex of tibia, tarsus yellowish brown on ventral surface, with white at apex of each segment on dorsal surface, spurs dark brown; hind leg and spurs yellowish brown, apex of tibia and each segment of tarsus with white scales dorsally.</p><fig id="F1" position="float" orientation="portrait"><label>Figures 1−8.</label><caption><p>Morphology of <italic><tp:taxon-name>Thisizima</tp:taxon-name></italic> spp. <bold>1</bold> <italic><tp:taxon-name>Thisizima fasciaria</tp:taxon-name></italic> sp. n., holotype <bold>2</bold> <italic><tp:taxon-name>Thisizima fasciaria</tp:taxon-name></italic> sp. n., paratype <bold>3</bold> <italic><tp:taxon-name>Thisizima subceratella</tp:taxon-name></italic> sp. n., holotype <bold>4−8</bold> detailed structures of <italic><tp:taxon-name>Thisizima subceratella</tp:taxon-name></italic> sp. n., paratypes: <bold>4</bold> vein <bold>5, 6</bold> antenna <bold>7, 8</bold> labial palpus (<bold>4, 6, 8</bold> slide No. NKYLL010) (<bold>1, 3−8</bold> ♂, <bold>2</bold> ♀).</p></caption><graphic xmlns:xlink="http://www.w3.org/1999/xlink" xlink:href="ZooKeys-254-109-g001.jpg" position="float" orientation="portrait" xlink:type="simple"/></fig><p><bold>Male genitalia</bold> (<xref ref-type="fig" rid="F2">Fig. 10</xref>). Vinculum convex anteriorly in arch, slightly convex at middle on posterior margin. Uncus sclerotized, trapezoidal, semicircularly concave at middle on posterior margin; uncus lobes short, setose. Valva rounded in basal half, horn-shaped and curved outwardly in distal half, setose on outer surface. Juxta small, subovate. Aedeagus slightly curved ventrad, with a pair of blade-shaped lateral sclerites connected by membrane dorsally and opened ventrally, apex sharp obliquely; cornutus absent.</p><p><bold>Female genitalia</bold> (<xref ref-type="fig" rid="F2">Fig. 11</xref>). Seventh tergite short, membranous except heavily sclerotized anteriorly; sternite slightly sclerotized, 0.2× as long as broad, tapered posteriorly, produced to a slender, elongate plate at middle. Eighth tergite rectangular, with dense, minute spinules, with short spines along posterior margin; sternite rectangular, with dome-like membranous section medially, scattered with short spinules, sclerotized section with dense short spinules. Ostium at anterior 1/3 of seventh sternite, rounded. Antrum (<xref ref-type="fig" rid="F2">Fig. 11a</xref>) heavily sclerotized, funnel-shaped, with a more sclerotized pouch anteriorly on ventral surface. Ductus bursae about 1.4 × length of corpus bursae, posterior 1/6 slender, anterior 5/6 broadened; inception of ductus seminalis at posterior 1/6 of ductus bursae. Corpus bursae elongate oval, with a broad ring-shaped, punctate signum at posterior 1/3 (<xref ref-type="fig" rid="F2">Fig. 11b</xref>).</p><fig id="F2" position="float" orientation="portrait"><label>Figures 9–11.</label><caption><p>Genitalia of <italic><tp:taxon-name>Thisizima</tp:taxon-name></italic> spp. <bold>9</bold> male genitalia of <italic><tp:taxon-name>Thisizima subceratella</tp:taxon-name></italic> sp. n., paratype, slide No. NKYLL010 <bold>10−11</bold> <italic><tp:taxon-name>Thisizima fasciaria</tp:taxon-name></italic>sp. n., paratypes: <bold>10</bold> male genitalia, slide No. YLL11172 <bold>11</bold> female genitalia (11a. antrum; 11b. signum), slide No. YLL11156.</p></caption><graphic xmlns:xlink="http://www.w3.org/1999/xlink" xlink:href="ZooKeys-254-109-g002.jpg" position="float" orientation="portrait" xlink:type="simple"/></fig></tp:treatment-sec><tp:treatment-sec sec-type="Diagnosis"><title>Diagnosis.</title><p>The bold, bicolored forewing pattern of the new species is diagnostic: ground color bright white with a triangular black patch at base, an oblique, black fascia near middle and a somewhat Y-shaped black patch near apex. There are four other species with bicolored forewing pattern: <italic><tp:taxon-name>Thisizima antiphanes</tp:taxon-name></italic> has a white basal band and an apical dot, <italic><tp:taxon-name>Thisizima sedilis</tp:taxon-name></italic> has a large rounded-triangular costal blotch, <italic><tp:taxon-name>Thisizima ceratella</tp:taxon-name></italic> has a broad irregular costal stripe broadly confluent with basal patch on anterior margin, and <italic><tp:taxon-name>Thisizima subceratella</tp:taxon-name></italic> sp. n.has a broad black costal blotch narrowly confluent with basal patch on anterior margin.</p></tp:treatment-sec><tp:treatment-sec sec-type="Biology"><title>Biology.</title><p>The living habitat is shown in <xref ref-type="fig" rid="F3">figures 12</xref> and <xref ref-type="fig" rid="F3">13</xref>.</p><fig id="F3" position="float" orientation="portrait"><label>Figures 12–13.</label><caption><p>Adults of <italic><tp:taxon-name>Thisizima fasciaria</tp:taxon-name></italic> sp. n. in repose. <bold>12</bold> Shan Liu, Sai Kung, Hong Kong, 9.iv.2010, photographed by R.C. Kendrick <bold>13</bold> Hong Kong, photographed by R.C. Kendrick.</p></caption><graphic xmlns:xlink="http://www.w3.org/1999/xlink" xlink:href="ZooKeys-254-109-g003.jpg" position="float" orientation="portrait" xlink:type="simple"/></fig></tp:treatment-sec><tp:treatment-sec sec-type="Distribution"><title>Distribution.</title><p>China (Fujian, Hong Kong).</p></tp:treatment-sec><tp:treatment-sec sec-type="Etymology"><title>Etymology.</title><p>This specific name is derived from the Latin <italic>fasciarius</italic>, meaning fascia, referring to the oblique, black fascia near middle of forewin<!--PageBreak--><!--PageBreak-->g.</p></tp:treatment-sec></tp:taxon-treatment>
