# Supplementary material for: Taxonomic study of the genus Thisizima Walker, 1864 in China, with descriptions of two new species (Lepidoptera, Tineidae)
Source: Zookeys. 2012 Dec 21;(254):109–20. doi: 10.3897/zookeys.254.3952 (PMC3561924; doi:10.3897/zookeys.254.3952)
Supplement: XML Treatment for Thisizima subceratella [file zookeys.254.3952-treatment3.xml]

<!DOCTYPE tp:taxon-treatment
  PUBLIC "-//TaxonX//DTD Taxonomic Treatment Publishing DTD v0 20100105//EN" "tax-treatment-NSO.dtd">
<tp:taxon-treatment xmlns:tp="http://www.plazi.org/taxpub"><tp:treatment-meta><mixed-citation publication-type="journal"><person-group><name><surname>Yang</surname><given-names>Linlin</given-names></name><name><surname>Li</surname><given-names>Houhun</given-names></name><name><surname>Kendrick</surname><given-names>Roger C.</given-names></name></person-group><article-title>Taxonomic study of the genus 
                    <italic>Thisizima</italic> Walker, 1864 in China, with descriptions of two new species (Lepidoptera, Tineidae)
                </article-title><source>Zookeys</source><day>21</day><month>12</month><year>2012</year><volume>2012</volume><issue>254</issue><fpage>109</fpage><lpage>120</lpage><pub-id pub-id-type="doi">10.3897/zookeys.254.3952</pub-id></mixed-citation></tp:treatment-meta><tp:nomenclature><tp:taxon-name>
                        <tp:taxon-name-part taxon-name-part-type="genus">Thisizima</tp:taxon-name-part>
                        <tp:taxon-name-part taxon-name-part-type="species">subceratella</tp:taxon-name-part>
                    <object-id xmlns:xlink="http://www.w3.org/1999/xlink" xlink:type="simple">urn:lsid:zoobank.org:act:FA0F81DD-9A18-4261-BB92-F89F9681B288</object-id>
								<object-id xmlns:xlink="http://www.w3.org/1999/xlink" xlink:type="simple">http://species-id.net/wiki/Thisizima_subceratella</object-id>
								</tp:taxon-name><tp:taxon-status xmlns:xlink="http://www.w3.org/1999/xlink" xlink:type="simple">sp. n.</tp:taxon-status><xref ref-type="fig" rid="F1">Figs 3−9</xref></tp:nomenclature><tp:treatment-sec sec-type="Type material"><title>Type material.</title><p><bold>CHINA,</bold> Holotype ♂, <bold>Fujian Province</bold>: Mt. Tianzhu (<named-content xmlns:xlink="http://www.w3.org/1999/xlink" content-type="dwc:verbatimCoordinates" xlink:type="simple">24°35'N, 117°55'E</named-content>), Xiamen City, 220 m, 12.ix.2010, leg. Yinghui Sun &amp; Jing Zhang (NKU).</p><p><bold>Paratypes:</bold> 2 ♂, 30.viii,19.ix.2010, other same data as holotype, genitalia slide No. NKYLL010 (NKU). <bold>Hainan Province:</bold> 1 ♂, Mt. Wuzhi (18°31'E, 109°24'E), 700 m, 19.v.2007, leg. Zhiwei Zhang &amp; Weichun Li (NKU). <bold>Hong Kong:</bold> 2 ♂, Kadoorie Agricultural Research Centre (<named-content xmlns:xlink="http://www.w3.org/1999/xlink" content-type="dwc:verbatimCoordinates" xlink:type="simple">22°25'N, 114°06'E</named-content>), Shek Kong, N.T., UTM: 50Q KV 030833, 125 W MBF, 28.iv.1997, leg. R.C. Kendrick (KFBG).</p></tp:treatment-sec><tp:treatment-sec sec-type="Description"><title>Description.</title><p>Imago (<xref ref-type="fig" rid="F1">Figs 3−8</xref>). Wingspan 18.5−20.5 mm in male. Vertex and frons yellowish white, tinged with brown around eyes. Antenna about 1.2× length of forewing including fringe; scape yellowish white above, scattered with brown scales below, pecten with 8−12 black bristles; flagellum ochreous yellow, compressed broadly and flatly. Labial palpus yellowish white, first segment black on outer surface, second segment black on outer surface of basal 2/3, with sparse black lateral bristles. Thorax black, tegula black on anterior half and dark cupreous brown on posterior half. Forewing index about 0.3; ground color creamy white, with scattered dark brown scales on distal 1/4; a triangular black patch on basal 1/5, broader at costa, sinuate along outer margin; a broad black costal blotch narrowly confluent with basal patch on anterior margin, curved in W shape on posterior margin, its basal half apically rounded and reaching half width, distal half triangularly crossing midwing; two small indistinct spots along costa before apex; termen and dorsum scattered with faint dark brown dots; fringe light yellowish brown. Hind wing index 0.38; cupreous brown; fringe grayish brown; frenulum one stout bristle. Fore leg black except distal half of coxa yellowish brown on ventral surface; mid leg black except tarsus yellowish brown on ventral surface, spurs dark brown; hind leg yellowish brown mixed with black scales.</p><p><bold>Male genitalia</bold> (<xref ref-type="fig" rid="F1">Fig. 9</xref>). Vinculum convex anteriorly in arch, slightly convex at middle on posterior margin; with a longitudinal suture in middle posteriorly, 0.5× length of vinculum. Uncus membranous, trapezoidal; uncus lobes digitate, slightly sclerotized, with elongate setae on ventral surface. Valva with base broad and gently arched, connected ventrally at base by a sclerotized, somewhat funnel-shaped plate on inner surface; basal 2/3 membranous and inverted fan-shaped, scattered with strong hairs on outer surface; apex as wide as base, heavily sclerotized, sinuate, dorsoapically with a tuft of 3−4 strong spines, ventroapically convex, with dense, stout spines on outer surface. Juxta membranous. Aedeagus membranous dorsally, sclerotized ventrally, with a shallow keel at base; cornutus absent.</p><p><bold>Female.</bold> Unknown.</p></tp:treatment-sec><tp:treatment-sec sec-type="Diagnosis"><title>Diagnosis.</title><p>The new species is quite similar to <italic><tp:taxon-name>Thisizima ceratella</tp:taxon-name></italic>, but can be separated by the forewing having a broad blackish costal blotch narrowly confluent with the basal patch on anterior margin, curved in W-shape on posterior margin; while <italic><tp:taxon-name>Thisizima ceratella</tp:taxon-name></italic> <!--PageBreak-->has an irregular cupreous black costal stripe broadly confluent with the basal patch on anterior margin, curved outward before middle on posterior margin.</p></tp:treatment-sec><tp:treatment-sec sec-type="Distribution"><title>Distribution.</title><p>China (Fujian, Hainan, Hong Kong).</p></tp:treatment-sec><tp:treatment-sec sec-type="Etymology"><title>Etymology.</title><p>The specific name is derived from the Latin prefix <italic>sub</italic>-, meaning similar, and another specific name <italic>ceratella</italic>, referring to the similarities of the two species.</p></tp:treatment-sec><tp:treatment-sec sec-type="Remarks"><title>Remarks.</title><p>K. Tuck (BMNH) assisted us to check the identity of <italic><tp:taxon-name>Thisizima ceratella</tp:taxon-name></italic>. Unfortunately, the holotype has lost its hindwings and abdomen. The late G. Robinson had therefore dissected a male specimen identified as <italic>ceratella</italic> in the Meyrick collection, collected in Koni, Burma. Tuck kindly compared our illustrations of <italic><tp:taxon-name>Thisizima subceratella</tp:taxon-name></italic> sp. n.with Robinson’s slide BMNH Microlep. No. 27736. He noticed a small but distinct difference in the shape of the valva: in Robinson’s dissection the valva is slightly larger and therefore extends further laterally and has five strong spines, whereas our illustration shows a relatively short valva with only 3−4 spines on each.</p><p>Furthermore, the adult photograph of <italic><tp:taxon-name>Thisizima ceratella</tp:taxon-name></italic> given by <xref ref-type="bibr" rid="B10">Robinson et al. (1994)</xref> shows that the forewing pattern is coincident with Walker’s original description. We thus base our understanding of the identity of <italic><tp:taxon-name>Thisizima ceratella</tp:taxon-name></italic> on this dissected specimen.</p><p>There are many tineid species showing small differences in genitalia, but they can usually be recognized by the external morphology, such as forewing pattern and venation (eg. species of <italic><tp:taxon-name>Monopis</tp:taxon-name></italic> Hübner). The forewing pattern in the new species is quite different from that of <italic><tp:taxon-name>Thisizima ceratella</tp:taxon-name></italic>, and the shape of the valva does have small but distinct difference between the two species, which we regard as sufficient evidence that this is a good species.</p></tp:treatment-sec><tp:treatment-sec><!--Section generated to contain objects referenced in tp:taxon-treatment.--><fig id="F1" position="float" orientation="portrait"><label>Figures 1−8.</label><caption><p>Morphology of <italic><tp:taxon-name>Thisizima</tp:taxon-name></italic> spp. <bold>1</bold> <italic><tp:taxon-name>Thisizima fasciaria</tp:taxon-name></italic> sp. n., holotype <bold>2</bold> <italic><tp:taxon-name>Thisizima fasciaria</tp:taxon-name></italic> sp. n., paratype <bold>3</bold> <italic><tp:taxon-name>Thisizima subceratella</tp:taxon-name></italic> sp. n., holotype <bold>4−8</bold> detailed structures of <italic><tp:taxon-name>Thisizima subceratella</tp:taxon-name></italic> sp. n., paratypes: <bold>4</bold> vein <bold>5, 6</bold> antenna <bold>7, 8</bold> labial palpus (<bold>4, 6, 8</bold> slide No. NKYLL010) (<bold>1, 3−8</bold> ♂, <bold>2</bold> ♀).</p></caption><graphic xmlns:xlink="http://www.w3.org/1999/xlink" xlink:href="ZooKeys-254-109-g001.jpg" position="float" orientation="portrait" xlink:type="simple"/></fig></tp:treatment-sec><ref-list><ref id="B10"><mixed-citation xmlns:xlink="http://www.w3.org/1999/xlink" xlink:type="simple"><person-group><name name-style="western"><surname>Robinson</surname><given-names>GS</given-names></name><name name-style="western"><surname>Tuck</surname><given-names>KR</given-names></name><name name-style="western"><surname>Shaffer</surname><given-names>M</given-names></name></person-group> (<year>1994</year>)<source> A field guide to the smaller moths of South-East Asia.</source><publisher-name>Malaysian Nature Society</publisher-name>, <publisher-loc>Kuala Lumpur</publisher-loc>, <lpage>308</lpage> pp.</mixed-citation></ref></ref-list></tp:taxon-treatment>
